# Supplementary material for: Identification of Volatile Organic Compounds as Natural Antifungal Agents Against Botrytis cinerea in Grape-Based Systems
Source: Foods. 2026 Jan 1;15(1):119. doi: 10.3390/foods15010119 (PMC12785584; doi:10.3390/foods15010119)
Supplement: Supplementary file 1 [file foods-15-00119-s001.zip]

Archive with 3 entries (3 files):
- Supplementary Table S1_S2_S3_S5.pdf
- Supplementary Table_S4.xlsx
- Supplementary Table_S6.xlsx
