# Supplementary material for: Identification of Volatile Organic Compounds as Natural Antifungal Agents Against Botrytis cinerea in Grape-Based Systems
Source: Foods. 2026 Jan 1;15(1):119. doi: 10.3390/foods15010119 (PMC12785584; doi:10.3390/foods15010119)
Supplement: Supplementary file 1 [file foods-15-00119-s001.zip › Supplementary Table_S4.xlsx]

## Sheet: Table S4
Table S4. Pairwise non-parametric comparison of VOC concentrations in GJM and SCM media. This table summarises Kruskal–Wallis tests (H, p, epsilon-squared, ε², with 95% confidence intervals) and Dunn–Holm pairwise comparisons of volatile organic compound (VOC) concentrations among the three treatments (no yeast, yeast without mixing, yeast with mixing) in GJM and SCM media. For each pairwise comp…
Medium	Compound	Comparison	Group 1	Group 2	n1	Median 1	IQR 1	n2	Median 2	IQR 2	Kruskal–Wallis H	Kruskal–Wallis p	Epsilon-squared (ε²)	95% CI (ε²)	p (Dunn–Holm)	Effect size metric	Effect size estimate	95% CI (effect size)	Significant (Holm < 0.05)
GJM	1,4-cineol	no yeast - yeast with mixing	no yeast	yeast with mixing	3	0.102	0.001	3	0.051	0.214	2.4	0.301	0.067	0.070–0.952	0.5391	δ	0.333	-0.511–0.850	FALSE
GJM	1,4-cineol	no yeast - yeast without mixing	no yeast	yeast without mixing	3	0.102	0.001	3	0.067	0.012	2.4	0.301	0.067	0.070–0.952	0.5391	δ	1	0.144–1.000	FALSE
GJM	1,4-cineol	yeast without mixing - yeast with mixing	yeast with mixing	yeast without mixing	3	0.051	0.214	3	0.067	0.012	2.4	0.301	0.067	0.070–0.952	1	δ	-0.333	-0.949–0.812	FALSE
GJM	3-carene	no yeast - yeast with mixing	no yeast	yeast with mixing	3	0.019	0.001	3	0.013	0.002	6.938	0.0312	0.823	0.759–0.964	0.0256	δ	1	0.144–1.000	TRUE
GJM	3-carene	no yeast - yeast without mixing	no yeast	yeast without mixing	3	0.019	0.001	3	0.017	0	6.938	0.0312	0.823	0.759–0.964	0.3065	δ	1	0.144–1.000	FALSE
GJM	3-carene	yeast without mixing - yeast with mixing	yeast with mixing	yeast without mixing	3	0.013	0.002	3	0.017	0	6.938	0.0312	0.823	0.759–0.964	0.3065	δ	-0.889	-0.989–-0.234	FALSE
GJM	4-ethyl guaiacol	no yeast - yeast with mixing	no yeast	yeast with mixing	3	0.805	0.256	3	0.457	0.038	7.448	0.0241	0.908	0.908–0.964	0.3448	δ	1	0.144–1.000	FALSE
GJM	4-ethyl guaiacol	no yeast - yeast without mixing	no yeast	yeast without mixing	3	0.805	0.256	3	0.383	0	7.448	0.0241	0.908	0.908–0.964	0.019	δ	1	0.144–1.000	TRUE
GJM	4-ethyl guaiacol	yeast without mixing - yeast with mixing	yeast with mixing	yeast without mixing	3	0.457	0.038	3	0.383	0	7.448	0.0241	0.908	0.908–0.964	0.3448	δ	1	0.144–1.000	FALSE
GJM	4-ethyl phenol	no yeast - yeast with mixing	no yeast	yeast with mixing	3	3.661	1.496	3	0.695	0.002	7.448	0.0241	0.908	0.908–0.964	0.3448	δ	1	0.144–1.000	FALSE
GJM	4-ethyl phenol	no yeast - yeast without mixing	no yeast	yeast without mixing	3	3.661	1.496	3	0.456	0	7.448	0.0241	0.908	0.908–0.964	0.019	δ	1	0.144–1.000	TRUE
GJM	4-ethyl phenol	yeast without mixing - yeast with mixing	yeast with mixing	yeast without mixing	3	0.695	0.002	3	0.456	0	7.448	0.0241	0.908	0.908–0.964	0.3448	δ	1	0.144–1.000	FALSE
GJM	4-terpineol	no yeast - yeast with mixing	no yeast	yeast with mixing	3	0.413	0.03	3	0.398	0.061	0.471	0.79	0	0.000–0.798	1	δ	0.333	-0.682–0.910	FALSE
GJM	4-terpineol	no yeast - yeast without mixing	no yeast	yeast without mixing	3	0.413	0.03	3	0.413	0.02	0.471	0.79	0	0.000–0.798	1	δ	0.222	-0.753–0.892	FALSE
GJM	4-terpineol	yeast without mixing - yeast with mixing	yeast with mixing	yeast without mixing	3	0.398	0.061	3	0.413	0.02	0.471	0.79	0	0.000–0.798	1	δ	-0.111	-0.883–0.823	FALSE
GJM	4-vinyl guaiacol	no yeast - yeast with mixing	no yeast	yeast with mixing	3	89.625	11.229	3	359.3	43.088	7.2	0.0273	0.867	0.877–0.952	0.3594	δ	-1	-1.000–-0.144	FALSE
GJM	4-vinyl guaiacol	no yeast - yeast without mixing	no yeast	yeast without mixing	3	89.625	11.229	3	646.882	20.353	7.2	0.0273	0.867	0.877–0.952	0.0219	δ	-1	-1.000–-0.144	TRUE
GJM	4-vinyl guaiacol	yeast without mixing - yeast with mixing	yeast with mixing	yeast without mixing	3	359.3	43.088	3	646.882	20.353	7.2	0.0273	0.867	0.877–0.952	0.3594	δ	-1	-1.000–-0.144	FALSE
GJM	4-vinyl phenol	no yeast - yeast with mixing	no yeast	yeast with mixing	3	405.229	61.933	3	891.048	64.25	6.489	0.039	0.748	0.594–0.952	0.2721	δ	-1	-1.000–-0.144	FALSE
GJM	4-vinyl phenol	no yeast - yeast without mixing	no yeast	yeast without mixing	3	405.229	61.933	3	1082.47	87.241	6.489	0.039	0.748	0.594–0.952	0.0338	δ	-1	-1.000–-0.144	TRUE
GJM	4-vinyl phenol	yeast without mixing - yeast with mixing	yeast with mixing	yeast without mixing	3	891.048	64.25	3	1082.47	87.241	6.489	0.039	0.748	0.594–0.952	0.2967	δ	-0.778	-0.979–0.187	FALSE
GJM	a-terpinene	no yeast - yeast with mixing	no yeast	yeast with mixing	3	0.05	0.004	3	0.065	0.016	2.711	0.258	0.119	0.000–0.930	0.2989	δ	-0.667	-0.970–0.445	FALSE
GJM	a-terpinene	no yeast - yeast without mixing	no yeast	yeast without mixing	3	0.05	0.004	3	0.053	0.004	2.711	0.258	0.119	0.000–0.930	0.8206	δ	-0.556	-0.944–0.476	FALSE
GJM	a-terpinene	yeast without mixing - yeast with mixing	yeast with mixing	yeast without mixing	3	0.065	0.016	3	0.053	0.004	2.711	0.258	0.119	0.000–0.930	0.8206	δ	0.556	-0.615–0.962	FALSE
GJM	A-terpineol	no yeast - yeast with mixing	no yeast	yeast with mixing	3	2.499	0.29	3	2.772	0.419	5.067	0.0794	0.511	0.244–0.930	0.3711	δ	-0.556	-0.944–0.476	FALSE
GJM	A-terpineol	no yeast - yeast without mixing	no yeast	yeast without mixing	3	2.499	0.29	3	3.041	0.232	5.067	0.0794	0.511	0.244–0.930	0.076	δ	-1	-1.000–-0.144	FALSE
GJM	A-terpineol	yeast without mixing - yeast with mixing	yeast with mixing	yeast without mixing	3	2.772	0.419	3	3.041	0.232	5.067	0.0794	0.511	0.244–0.930	0.3594	δ	-0.778	-0.979–0.187	FALSE
GJM	alfa-terpinolene	no yeast - yeast with mixing	no yeast	yeast with mixing	3	0.047	0.004	3	0.061	0.011	2.308	0.315	0.051	0.000–0.930	0.4032	δ	-0.667	-0.970–0.445	FALSE
GJM	alfa-terpinolene	no yeast - yeast without mixing	no yeast	yeast without mixing	3	0.047	0.004	3	0.05	0.002	2.308	0.315	0.051	0.000–0.930	0.6611	δ	-0.556	-0.962–0.615	FALSE
GJM	alfa-terpinolene	yeast without mixing - yeast with mixing	yeast with mixing	yeast without mixing	3	0.061	0.011	3	0.05	0.002	2.308	0.315	0.051	0.000–0.930	0.6611	δ	0.333	-0.812–0.949	FALSE
GJM	beta-Ionone	no yeast - yeast with mixing	no yeast	yeast with mixing	3	0.04	0.002	3	0.01	0.002	7.2	0.0273	0.867	0.877–0.964	0.0219	δ	1	0.144–1.000	TRUE
GJM	beta-Ionone	no yeast - yeast without mixing	no yeast	yeast without mixing	3	0.04	0.002	3	0.018	0.002	7.2	0.0273	0.867	0.877–0.964	0.3594	δ	1	0.144–1.000	FALSE
GJM	beta-Ionone	yeast without mixing - yeast with mixing	yeast with mixing	yeast without mixing	3	0.01	0.002	3	0.018	0.002	7.2	0.0273	0.867	0.877–0.964	0.3594	δ	-1	-1.000–-0.144	FALSE
GJM	butyl acetate	no yeast - yeast with mixing	no yeast	yeast with mixing	3	0.196	0.023	3	0.132	0.027	7.2	0.0273	0.867	0.877–0.964	0.3594	δ	1	0.144–1.000	FALSE
GJM	butyl acetate	no yeast - yeast without mixing	no yeast	yeast without mixing	3	0.196	0.023	3	0.606	0.055	7.2	0.0273	0.867	0.877–0.964	0.3594	δ	-1	-1.000–-0.144	FALSE
GJM	butyl acetate	yeast without mixing - yeast with mixing	yeast with mixing	yeast without mixing	3	0.132	0.027	3	0.606	0.055	7.2	0.0273	0.867	0.877–0.964	0.0219	δ	-1	-1.000–-0.144	TRUE
GJM	cis-3-hexenol	no yeast - yeast with mixing	no yeast	yeast with mixing	3	4.758	0.338	3	1.04	0.2	7.2	0.0273	0.867	0.877–0.964	0.0219	δ	1	0.144–1.000	TRUE
GJM	cis-3-hexenol	no yeast - yeast without mixing	no yeast	yeast without mixing	3	4.758	0.338	3	3.697	0.21	7.2	0.0273	0.867	0.877–0.964	0.3594	δ	1	0.144–1.000	FALSE
GJM	cis-3-hexenol	yeast without mixing - yeast with mixing	yeast with mixing	yeast without mixing	3	1.04	0.2	3	3.697	0.21	7.2	0.0273	0.867	0.877–0.964	0.3594	δ	-1	-1.000–-0.144	FALSE
GJM	cis-geraniol/nerol	no yeast - yeast with mixing	no yeast	yeast with mixing	3	3.072	0.1	3	1.911	0.148	7.2	0.0273	0.867	0.877–0.952	0.0219	δ	1	0.144–1.000	TRUE
GJM	cis-geraniol/nerol	no yeast - yeast without mixing	no yeast	yeast without mixing	3	3.072	0.1	3	2.088	0.026	7.2	0.0273	0.867	0.877–0.952	0.3594	δ	1	0.144–1.000	FALSE
GJM	cis-geraniol/nerol	yeast without mixing - yeast with mixing	yeast with mixing	yeast without mixing	3	1.911	0.148	3	2.088	0.026	7.2	0.0273	0.867	0.877–0.952	0.3594	δ	-1	-1.000–-0.144	FALSE
GJM	cis-linalool oxide	no yeast - yeast with mixing	no yeast	yeast with mixing	3	2.418	0.141	3	2.564	0.306	5.6	0.0608	0.6	0.608–0.952	0.6547	δ	-0.333	-0.910–0.682	FALSE
GJM	cis-linalool oxide	no yeast - yeast without mixing	no yeast	yeast without mixing	3	2.418	0.141	3	2.901	0.132	5.6	0.0608	0.6	0.608–0.952	0.076	δ	-1	-1.000–-0.144	FALSE
GJM	cis-linalool oxide	yeast without mixing - yeast with mixing	yeast with mixing	yeast without mixing	3	2.564	0.306	3	2.901	0.132	5.6	0.0608	0.6	0.608–0.952	0.1473	δ	-1	-1.000–-0.144	FALSE
GJM	cis-rose oxide	no yeast - yeast with mixing	no yeast	yeast with mixing	3	0.127	0	3	0.132	0.012	2.504	0.286	0.084	0.084–1.000	0.5116	δ	-0.333	-0.910–0.682	FALSE
GJM	cis-rose oxide	no yeast - yeast without mixing	no yeast	yeast without mixing	3	0.127	0	3	0.131	0	2.504	0.286	0.084	0.084–1.000	0.5116	δ	-1	-1.000–-0.144	FALSE
GJM	cis-rose oxide	yeast without mixing - yeast with mixing	yeast with mixing	yeast without mixing	3	0.132	0.012	3	0.131	0	2.504	0.286	0.084	0.084–1.000	1	δ	0.333	-0.812–0.949	FALSE
GJM	citronellol	no yeast - yeast with mixing	no yeast	yeast with mixing	3	0.122	0.008	3	1.861	0.754	7.2	0.0273	0.867	0.877–0.964	0.0219	δ	-1	-1.000–-0.144	TRUE
GJM	citronellol	no yeast - yeast without mixing	no yeast	yeast without mixing	3	0.122	0.008	3	0.451	0.087	7.2	0.0273	0.867	0.877–0.964	0.3594	δ	-1	-1.000–-0.144	FALSE
GJM	citronellol	yeast without mixing - yeast with mixing	yeast with mixing	yeast without mixing	3	1.861	0.754	3	0.451	0.087	7.2	0.0273	0.867	0.877–0.964	0.3594	δ	1	0.144–1.000	FALSE
GJM	e-2-hexenyl acetate	no yeast - yeast with mixing	no yeast	yeast with mixing	3	0.107	0.032	3	0.014	0.009	5.647	0.0594	0.608	0.608–0.964	0.1449	δ	1	0.144–1.000	FALSE
GJM	e-2-hexenyl acetate	no yeast - yeast without mixing	no yeast	yeast without mixing	3	0.107	0.032	3	0.004	0	5.647	0.0594	0.608	0.608–0.964	0.0742	δ	1	0.144–1.000	FALSE
GJM	e-2-hexenyl acetate	yeast without mixing - yeast with mixing	yeast with mixing	yeast without mixing	3	0.014	0.009	3	0.004	0	5.647	0.0594	0.608	0.608–0.964	0.6534	δ	0.333	-0.812–0.949	FALSE
GJM	e-nerolidol	no yeast - yeast with mixing	no yeast	yeast with mixing	3	0.223	0.024	3	1.104	0.493	7.261	0.0265	0.877	0.877–0.964	0.0211	δ	-1	-1.000–-0.144	TRUE
GJM	e-nerolidol	no yeast - yeast without mixing	no yeast	yeast without mixing	3	0.223	0.024	3	0.579	0	7.261	0.0265	0.877	0.877–0.964	0.3558	δ	-1	-1.000–-0.144	FALSE
GJM	e-nerolidol	yeast without mixing - yeast with mixing	yeast with mixing	yeast without mixing	3	1.104	0.493	3	0.579	0	7.261	0.0265	0.877	0.877–0.964	0.3558	δ	1	0.144–1.000	FALSE
GJM	ethyl 2-methylbutyrate	no yeast - yeast with mixing	no yeast	yeast with mixing	3	1.613	0.026	3	1.617	0.003	5.422	0.0665	0.57	0.578–0.952	0.8815	δ	-0.111	-0.883–0.823	FALSE
GJM	ethyl 2-methylbutyrate	no yeast - yeast without mixing	no yeast	yeast without mixing	3	1.613	0.026	3	1.778	0.013	5.422	0.0665	0.57	0.578–0.952	0.1107	δ	-1	-1.000–-0.144	FALSE
GJM	ethyl 2-methylbutyrate	yeast without mixing - yeast with mixing	yeast with mixing	yeast without mixing	3	1.617	0.003	3	1.778	0.013	5.422	0.0665	0.57	0.578–0.952	0.1107	δ	-1	-1.000–-0.144	FALSE
GJM	ethyl butyrate	no yeast - yeast with mixing	no yeast	yeast with mixing	3	13.764	0.03	3	14.444	0.479	5.422	0.0665	0.57	0.578–0.930	0.1107	δ	-1	-1.000–-0.144	FALSE
GJM	ethyl butyrate	no yeast - yeast without mixing	no yeast	yeast without mixing	3	13.764	0.03	3	13.747	0.029	5.422	0.0665	0.57	0.578–0.930	0.8815	δ	-0.111	-0.793–0.694	FALSE
GJM	ethyl butyrate	yeast without mixing - yeast with mixing	yeast with mixing	yeast without mixing	3	14.444	0.479	3	13.747	0.029	5.422	0.0665	0.57	0.578–0.930	0.1107	δ	1	0.144–1.000	FALSE
GJM	ethyl cinnamate	no yeast - yeast with mixing	no yeast	yeast with mixing	3	0.35	0.04	3	0.171	0	7.513	0.0234	0.919	0.919–1.000	0.3411	δ	1	0.144–1.000	FALSE
GJM	ethyl cinnamate	no yeast - yeast without mixing	no yeast	yeast without mixing	3	0.35	0.04	3	0.131	0	7.513	0.0234	0.919	0.919–1.000	0.0184	δ	1	0.144–1.000	TRUE
GJM	ethyl cinnamate	yeast without mixing - yeast with mixing	yeast with mixing	yeast without mixing	3	0.171	0	3	0.131	0	7.513	0.0234	0.919	0.919–1.000	0.3411	δ	1	0.144–1.000	FALSE
GJM	ethyl decanoate	no yeast - yeast with mixing	no yeast	yeast with mixing	3	5.414	1.52	3	3.656	0.09	6.489	0.039	0.748	0.594–0.952	0.0338	δ	1	0.144–1.000	TRUE
GJM	ethyl decanoate	no yeast - yeast without mixing	no yeast	yeast without mixing	3	5.414	1.52	3	3.991	0.236	6.489	0.039	0.748	0.594–0.952	0.2721	δ	1	0.144–1.000	FALSE
GJM	ethyl decanoate	yeast without mixing - yeast with mixing	yeast with mixing	yeast without mixing	3	3.656	0.09	3	3.991	0.236	6.489	0.039	0.748	0.594–0.952	0.2967	δ	-0.778	-0.979–0.187	FALSE
GJM	ethyl dihydrocinnamate	no yeast - yeast with mixing	no yeast	yeast with mixing	3	0.056	0.016	3	0.033	0.002	7.513	0.0234	0.919	0.919–1.000	0.3411	δ	1	0.144–1.000	FALSE
GJM	ethyl dihydrocinnamate	no yeast - yeast without mixing	no yeast	yeast without mixing	3	0.056	0.016	3	0.025	0	7.513	0.0234	0.919	0.919–1.000	0.0184	δ	1	0.144–1.000	TRUE
GJM	ethyl dihydrocinnamate	yeast without mixing - yeast with mixing	yeast with mixing	yeast without mixing	3	0.033	0.002	3	0.025	0	7.513	0.0234	0.919	0.919–1.000	0.3411	δ	1	0.144–1.000	FALSE
GJM	ethyl dodecanoate	no yeast - yeast with mixing	no yeast	yeast with mixing	3	6.28	0.91	3	4.417	0.272	6.489	0.039	0.748	0.594–0.952	0.0338	δ	1	0.144–1.000	TRUE
GJM	ethyl dodecanoate	no yeast - yeast without mixing	no yeast	yeast without mixing	3	6.28	0.91	3	4.983	0.052	6.489	0.039	0.748	0.594–0.952	0.2721	δ	1	0.144–1.000	FALSE
GJM	ethyl dodecanoate	yeast without mixing - yeast with mixing	yeast with mixing	yeast without mixing	3	4.417	0.272	3	4.983	0.052	6.489	0.039	0.748	0.594–0.952	0.2967	δ	-0.778	-0.979–0.187	FALSE
GJM	ethyl hexanoate	no yeast - yeast with mixing	no yeast	yeast with mixing	3	6.055	0.159	3	5.529	0.016	5.6	0.0608	0.6	0.578–0.930	0.076	δ	1	0.144–1.000	FALSE
GJM	ethyl hexanoate	no yeast - yeast without mixing	no yeast	yeast without mixing	3	6.055	0.159	3	6.051	0.075	5.6	0.0608	0.6	0.578–0.930	0.6547	δ	0.333	-0.682–0.910	FALSE
GJM	ethyl hexanoate	yeast without mixing - yeast with mixing	yeast with mixing	yeast without mixing	3	5.529	0.016	3	6.051	0.075	5.6	0.0608	0.6	0.578–0.930	0.1473	δ	-1	-1.000–-0.144	FALSE
GJM	ethyl isobutyrate	no yeast - yeast with mixing	no yeast	yeast with mixing	3	2.82	0.02	3	3.53	0.476	6.713	0.0349	0.785	0.618–0.964	0.2885	δ	-0.778	-0.979–0.187	FALSE
GJM	ethyl isobutyrate	no yeast - yeast without mixing	no yeast	yeast without mixing	3	2.82	0.02	3	2.329	0	6.713	0.0349	0.785	0.618–0.964	0.2589	δ	1	0.144–1.000	FALSE
GJM	ethyl isobutyrate	yeast without mixing - yeast with mixing	yeast with mixing	yeast without mixing	3	3.53	0.476	3	2.329	0	6.713	0.0349	0.785	0.618–0.964	0.0299	δ	1	0.144–1.000	TRUE
GJM	ethyl isovalerate	no yeast - yeast with mixing	no yeast	yeast with mixing	3	5.412	0.112	3	5.199	0.062	7.2	0.0273	0.867	0.877–0.964	0.3594	δ	1	0.144–1.000	FALSE
GJM	ethyl isovalerate	no yeast - yeast without mixing	no yeast	yeast without mixing	3	5.412	0.112	3	3.984	0.004	7.2	0.0273	0.867	0.877–0.964	0.0219	δ	1	0.144–1.000	TRUE
GJM	ethyl isovalerate	yeast without mixing - yeast with mixing	yeast with mixing	yeast without mixing	3	5.199	0.062	3	3.984	0.004	7.2	0.0273	0.867	0.877–0.964	0.3594	δ	1	0.144–1.000	FALSE
GJM	ethyl leucate	no yeast - yeast with mixing	no yeast	yeast with mixing	3	0.16	0.028	3	0.278	0.039	7.448	0.0241	0.908	0.908–0.964	0.3448	δ	-1	-1.000–-0.144	FALSE
GJM	ethyl leucate	no yeast - yeast without mixing	no yeast	yeast without mixing	3	0.16	0.028	3	0.1	0	7.448	0.0241	0.908	0.908–0.964	0.3448	δ	1	0.144–1.000	FALSE
GJM	ethyl leucate	yeast without mixing - yeast with mixing	yeast with mixing	yeast without mixing	3	0.278	0.039	3	0.1	0	7.448	0.0241	0.908	0.908–0.964	0.019	δ	1	0.144–1.000	TRUE
GJM	ethyl octanoate	no yeast - yeast with mixing	no yeast	yeast with mixing	3	4.648	1.78	3	1.735	0.042	7.2	0.0273	0.867	0.877–0.952	0.0219	δ	1	0.144–1.000	TRUE
GJM	ethyl octanoate	no yeast - yeast without mixing	no yeast	yeast without mixing	3	4.648	1.78	3	2.236	0.882	7.2	0.0273	0.867	0.877–0.952	0.3594	δ	1	0.144–1.000	FALSE
GJM	ethyl octanoate	yeast without mixing - yeast with mixing	yeast with mixing	yeast without mixing	3	1.735	0.042	3	2.236	0.882	7.2	0.0273	0.867	0.877–0.952	0.3594	δ	-1	-1.000–-0.144	FALSE
GJM	ethyl phenyl acetate	no yeast - yeast with mixing	no yeast	yeast with mixing	3	0.512	0.051	3	0.259	0.057	5.647	0.0594	0.608	0.608–0.964	0.0742	δ	1	0.144–1.000	FALSE
GJM	ethyl phenyl acetate	no yeast - yeast without mixing	no yeast	yeast without mixing	3	0.512	0.051	3	0.265	0.011	5.647	0.0594	0.608	0.608–0.964	0.1449	δ	1	0.144–1.000	FALSE
GJM	ethyl phenyl acetate	yeast without mixing - yeast with mixing	yeast with mixing	yeast without mixing	3	0.259	0.057	3	0.265	0.011	5.647	0.0594	0.608	0.608–0.964	0.6534	δ	-0.333	-0.949–0.812	FALSE
GJM	ethyl propanoate	no yeast - yeast with mixing	no yeast	yeast with mixing	3	3.796	0.142	3	13.844	3.143	5.6	0.0608	0.6	0.608–0.952	0.076	δ	-1	-1.000–-0.144	FALSE
GJM	ethyl propanoate	no yeast - yeast without mixing	no yeast	yeast without mixing	3	3.796	0.142	3	3.888	0.086	5.6	0.0608	0.6	0.608–0.952	0.6547	δ	-0.333	-0.949–0.812	FALSE
GJM	ethyl propanoate	yeast without mixing - yeast with mixing	yeast with mixing	yeast without mixing	3	13.844	3.143	3	3.888	0.086	5.6	0.0608	0.6	0.608–0.952	0.1473	δ	1	0.144–1.000	FALSE
GJM	ethyl valerate	no yeast - yeast with mixing	no yeast	yeast with mixing	3	0.457	0.018	3	0.398	0.006	7.261	0.0265	0.877	0.877–0.964	0.3558	δ	1	0.144–1.000	FALSE
GJM	ethyl valerate	no yeast - yeast without mixing	no yeast	yeast without mixing	3	0.457	0.018	3	0.393	0	7.261	0.0265	0.877	0.877–0.964	0.0211	δ	1	0.144–1.000	TRUE
GJM	ethyl valerate	yeast without mixing - yeast with mixing	yeast with mixing	yeast without mixing	3	0.398	0.006	3	0.393	0	7.261	0.0265	0.877	0.877–0.964	0.3558	δ	1	0.144–1.000	FALSE
GJM	eucalyptol	no yeast - yeast with mixing	no yeast	yeast with mixing	3	0.055	0.006	3	0.078	1.894	3.006	0.223	0.168	0.073–0.964	0.657	δ	-0.333	-0.910–0.682	FALSE
GJM	eucalyptol	no yeast - yeast without mixing	no yeast	yeast without mixing	3	0.055	0.006	3	0.084	0.003	3.006	0.223	0.168	0.073–0.964	0.2515	δ	-1	-1.000–-0.144	FALSE
GJM	eucalyptol	yeast without mixing - yeast with mixing	yeast with mixing	yeast without mixing	3	0.078	1.894	3	0.084	0.003	3.006	0.223	0.168	0.073–0.964	0.657	δ	-0.222	-0.919–0.810	FALSE
GJM	gama-terpinene	no yeast - yeast with mixing	no yeast	yeast with mixing	3	0.07	0.004	3	0.077	0.012	1.422	0.491	0	0.000–0.930	1	δ	-0.333	-0.910–0.682	FALSE
GJM	gama-terpinene	no yeast - yeast without mixing	no yeast	yeast without mixing	3	0.07	0.004	3	0.068	0.004	1.422	0.491	0	0.000–0.930	1	δ	0.333	-0.682–0.910	FALSE
GJM	gama-terpinene	yeast without mixing - yeast with mixing	yeast with mixing	yeast without mixing	3	0.077	0.012	3	0.068	0.004	1.422	0.491	0	0.000–0.930	0.6991	δ	0.556	-0.615–0.962	FALSE
GJM	geraniol/trans-geraniol	no yeast - yeast with mixing	no yeast	yeast with mixing	3	0.154	0.072	3	3.556	1.278	5.6	0.0608	0.6	0.608–0.952	0.076	δ	-1	-1.000–-0.144	FALSE
GJM	geraniol/trans-geraniol	no yeast - yeast without mixing	no yeast	yeast without mixing	3	0.154	0.072	3	1.239	4.842	5.6	0.0608	0.6	0.608–0.952	0.1473	δ	-1	-1.000–-0.144	FALSE
GJM	geraniol/trans-geraniol	yeast without mixing - yeast with mixing	yeast with mixing	yeast without mixing	3	3.556	1.278	3	1.239	4.842	5.6	0.0608	0.6	0.608–0.952	0.6547	δ	0.333	-0.511–0.850	FALSE
GJM	guaiacol	no yeast - yeast with mixing	no yeast	yeast with mixing	3	4.472	0.254	3	2.304	0.652	5.422	0.0665	0.57	0.578–0.930	0.1107	δ	1	0.144–1.000	FALSE
GJM	guaiacol	no yeast - yeast without mixing	no yeast	yeast without mixing	3	4.472	0.254	3	4.669	0.534	5.422	0.0665	0.57	0.578–0.930	0.8815	δ	-0.111	-0.793–0.694	FALSE
GJM	guaiacol	yeast without mixing - yeast with mixing	yeast with mixing	yeast without mixing	3	2.304	0.652	3	4.669	0.534	5.422	0.0665	0.57	0.578–0.930	0.1107	δ	-1	-1.000–-0.144	FALSE
GJM	hexanol	no yeast - yeast with mixing	no yeast	yeast with mixing	3	388.668	9.358	3	8.811	0.788	7.2	0.0273	0.867	0.877–0.952	0.0219	δ	1	0.144–1.000	TRUE
GJM	hexanol	no yeast - yeast without mixing	no yeast	yeast without mixing	3	388.668	9.358	3	207.66	1.86	7.2	0.0273	0.867	0.877–0.952	0.3594	δ	1	0.144–1.000	FALSE
GJM	hexanol	yeast without mixing - yeast with mixing	yeast with mixing	yeast without mixing	3	8.811	0.788	3	207.66	1.86	7.2	0.0273	0.867	0.877–0.952	0.3594	δ	-1	-1.000–-0.144	FALSE
GJM	hexyl acetate	no yeast - yeast with mixing	no yeast	yeast with mixing	3	3.297	0.02	3	3.166	0.002	7.2	0.0273	0.867	0.877–0.964	0.0219	δ	1	0.144–1.000	TRUE
GJM	hexyl acetate	no yeast - yeast without mixing	no yeast	yeast without mixing	3	3.297	0.02	3	3.225	0.002	7.2	0.0273	0.867	0.877–0.964	0.3594	δ	1	0.144–1.000	FALSE
GJM	hexyl acetate	yeast without mixing - yeast with mixing	yeast with mixing	yeast without mixing	3	3.166	0.002	3	3.225	0.002	7.2	0.0273	0.867	0.877–0.964	0.3594	δ	-1	-1.000–-0.144	FALSE
GJM	hotrienol	no yeast - yeast with mixing	no yeast	yeast with mixing	3	1.184	0.036	3	0.891	0.098	5.956	0.0509	0.659	0.586–0.952	0.2021	δ	1	0.144–1.000	FALSE
GJM	hotrienol	no yeast - yeast without mixing	no yeast	yeast without mixing	3	1.184	0.036	3	1.198	0.044	5.956	0.0509	0.659	0.586–0.952	0.4561	δ	-0.556	-0.962–0.615	FALSE
GJM	hotrienol	yeast without mixing - yeast with mixing	yeast with mixing	yeast without mixing	3	0.891	0.098	3	1.198	0.044	5.956	0.0509	0.659	0.586–0.952	0.0512	δ	-1	-1.000–-0.144	FALSE
GJM	isoamyl acetate	no yeast - yeast with mixing	no yeast	yeast with mixing	3	32.814	0.015	3	54.038	8.577	7.261	0.0265	0.877	0.877–0.964	0.0211	δ	-1	-1.000–-0.144	TRUE
GJM	isoamyl acetate	no yeast - yeast without mixing	no yeast	yeast without mixing	3	32.814	0.015	3	32.901	0.068	7.261	0.0265	0.877	0.877–0.964	0.3558	δ	-1	-1.000–-0.144	FALSE
GJM	isoamyl acetate	yeast without mixing - yeast with mixing	yeast with mixing	yeast without mixing	3	54.038	8.577	3	32.901	0.068	7.261	0.0265	0.877	0.877–0.964	0.3558	δ	1	0.144–1.000	FALSE
GJM	isobutyl acetate	no yeast - yeast with mixing	no yeast	yeast with mixing	3	2.164	0.03	3	7.708	2.156	7.2	0.0273	0.867	0.877–0.964	0.3594	δ	-1	-1.000–-0.144	FALSE
GJM	isobutyl acetate	no yeast - yeast without mixing	no yeast	yeast without mixing	3	2.164	0.03	3	2.035	0.018	7.2	0.0273	0.867	0.877–0.964	0.3594	δ	1	0.144–1.000	FALSE
GJM	isobutyl acetate	yeast without mixing - yeast with mixing	yeast with mixing	yeast without mixing	3	7.708	2.156	3	2.035	0.018	7.2	0.0273	0.867	0.877–0.964	0.0219	δ	1	0.144–1.000	TRUE
GJM	limonene	no yeast - yeast with mixing	no yeast	yeast with mixing	3	0.052	0.01	3	0.071	0.014	1.815	0.404	0	0.000–0.930	0.5337	δ	-0.667	-0.970–0.445	FALSE
GJM	limonene	no yeast - yeast without mixing	no yeast	yeast without mixing	3	0.052	0.01	3	0.058	0.001	1.815	0.404	0	0.000–0.930	1	δ	-0.333	-0.949–0.812	FALSE
GJM	limonene	yeast without mixing - yeast with mixing	yeast with mixing	yeast without mixing	3	0.071	0.014	3	0.058	0.001	1.815	0.404	0	0.000–0.930	1	δ	0.333	-0.812–0.949	FALSE
GJM	linalool	no yeast - yeast with mixing	no yeast	yeast with mixing	3	4.126	0.096	3	8.623	0.2	7.2	0.0273	0.867	0.877–0.964	0.0219	δ	-1	-1.000–-0.144	TRUE
GJM	linalool	no yeast - yeast without mixing	no yeast	yeast without mixing	3	4.126	0.096	3	6.913	0.027	7.2	0.0273	0.867	0.877–0.964	0.3594	δ	-1	-1.000–-0.144	FALSE
GJM	linalool	yeast without mixing - yeast with mixing	yeast with mixing	yeast without mixing	3	8.623	0.2	3	6.913	0.027	7.2	0.0273	0.867	0.877–0.964	0.3594	δ	1	0.144–1.000	FALSE
GJM	methyl salicilate	no yeast - yeast with mixing	no yeast	yeast with mixing	3	1.289	0.184	3	0.803	0	7.624	0.0221	0.937	0.937–1.000	0.0504	δ	1	0.144–1.000	FALSE
GJM	methyl salicilate	no yeast - yeast without mixing	no yeast	yeast without mixing	3	1.289	0.184	3	0.803	0	7.624	0.0221	0.937	0.937–1.000	0.0504	δ	1	0.144–1.000	FALSE
GJM	methyl salicilate	yeast without mixing - yeast with mixing	yeast with mixing	yeast without mixing	3	0.803	0	3	0.803	0	7.624	0.0221	0.937	0.937–1.000	1	δ	0	0.000–0.000	FALSE
GJM	octyl acetate	no yeast - yeast with mixing	no yeast	yeast with mixing	3	0.388	0.016	3	0.286	0.004	7.261	0.0265	0.877	0.877–0.964	0.3558	δ	1	0.144–1.000	FALSE
GJM	octyl acetate	no yeast - yeast without mixing	no yeast	yeast without mixing	3	0.388	0.016	3	0.274	0	7.261	0.0265	0.877	0.877–0.964	0.0211	δ	1	0.144–1.000	TRUE
GJM	octyl acetate	yeast without mixing - yeast with mixing	yeast with mixing	yeast without mixing	3	0.286	0.004	3	0.274	0	7.261	0.0265	0.877	0.877–0.964	0.3558	δ	1	0.144–1.000	FALSE
GJM	p-cymene	no yeast - yeast with mixing	no yeast	yeast with mixing	3	0.042	0.006	3	0.055	0.014	4.622	0.0992	0.437	0.138–0.930	0.2721	δ	-0.778	-0.979–0.187	FALSE
GJM	p-cymene	no yeast - yeast without mixing	no yeast	yeast without mixing	3	0.042	0.006	3	0.061	0.005	4.622	0.0992	0.437	0.138–0.930	0.1107	δ	-1	-1.000–-0.144	FALSE
GJM	p-cymene	yeast without mixing - yeast with mixing	yeast with mixing	yeast without mixing	3	0.055	0.014	3	0.061	0.005	4.622	0.0992	0.437	0.138–0.930	0.551	δ	-0.333	-0.949–0.812	FALSE
GJM	phenylethyl acetate	no yeast - yeast with mixing	no yeast	yeast with mixing	3	0.852	0.281	3	0.248	0.034	7.2	0.0273	0.867	0.877–0.952	0.3594	δ	1	0.144–1.000	FALSE
GJM	phenylethyl acetate	no yeast - yeast without mixing	no yeast	yeast without mixing	3	0.852	0.281	3	0.189	0.002	7.2	0.0273	0.867	0.877–0.952	0.0219	δ	1	0.144–1.000	TRUE
GJM	phenylethyl acetate	yeast without mixing - yeast with mixing	yeast with mixing	yeast without mixing	3	0.248	0.034	3	0.189	0.002	7.2	0.0273	0.867	0.877–0.952	0.3594	δ	1	0.144–1.000	FALSE
GJM	propyl acetate	no yeast - yeast with mixing	no yeast	yeast with mixing	3	1.269	0	3	2.546	0.252	7.513	0.0234	0.919	0.919–1.000	0.0184	δ	-1	-1.000–-0.144	TRUE
GJM	propyl acetate	no yeast - yeast without mixing	no yeast	yeast without mixing	3	1.269	0	3	1.455	0.014	7.513	0.0234	0.919	0.919–1.000	0.3411	δ	-1	-1.000–-0.144	FALSE
GJM	propyl acetate	yeast without mixing - yeast with mixing	yeast with mixing	yeast without mixing	3	2.546	0.252	3	1.455	0.014	7.513	0.0234	0.919	0.919–1.000	0.3411	δ	1	0.144–1.000	FALSE
GJM	TDN	no yeast - yeast with mixing	no yeast	yeast with mixing	3	0.072	0.002	3	0.046	0.005	7.261	0.0265	0.877	0.877–0.964	0.0211	δ	1	0.144–1.000	TRUE
GJM	TDN	no yeast - yeast without mixing	no yeast	yeast without mixing	3	0.072	0.002	3	0.061	0	7.261	0.0265	0.877	0.877–0.964	0.3558	δ	1	0.144–1.000	FALSE
GJM	TDN	yeast without mixing - yeast with mixing	yeast with mixing	yeast without mixing	3	0.046	0.005	3	0.061	0	7.261	0.0265	0.877	0.877–0.964	0.3558	δ	-1	-1.000–-0.144	FALSE
GJM	trans-2-hexenol	no yeast - yeast with mixing	no yeast	yeast with mixing	3	76.159	2.437	3	0	0	7.624	0.0221	0.937	0.937–1.000	0.0504	δ	1	0.144–1.000	FALSE
GJM	trans-2-hexenol	no yeast - yeast without mixing	no yeast	yeast without mixing	3	76.159	2.437	3	0	0	7.624	0.0221	0.937	0.937–1.000	0.0504	δ	1	0.144–1.000	FALSE
GJM	trans-2-hexenol	yeast without mixing - yeast with mixing	yeast with mixing	yeast without mixing	3	0	0	3	0	0	7.624	0.0221	0.937	0.937–1.000	1	δ	0	0.000–0.000	FALSE
GJM	trans-beta-damascenone	no yeast - yeast with mixing	no yeast	yeast with mixing	3	3.614	0.15	3	2.259	0.603	6.252	0.0439	0.709	0.618–0.952	0.0405	δ	1	0.144–1.000	TRUE
GJM	trans-beta-damascenone	no yeast - yeast without mixing	no yeast	yeast without mixing	3	3.614	0.15	3	3.544	0.108	6.252	0.0439	0.709	0.618–0.952	0.3691	δ	0.667	-0.445–0.970	FALSE
GJM	trans-beta-damascenone	yeast without mixing - yeast with mixing	yeast with mixing	yeast without mixing	3	2.259	0.603	3	3.544	0.108	6.252	0.0439	0.709	0.618–0.952	0.232	δ	-1	-1.000–-0.144	FALSE
GJM	trans-linalool oxide	no yeast - yeast with mixing	no yeast	yeast with mixing	3	2.36	0.181	3	2.699	0.643	3.822	0.148	0.304	0.077–0.930	0.4661	δ	-0.333	-0.910–0.682	FALSE
GJM	trans-linalool oxide	no yeast - yeast without mixing	no yeast	yeast without mixing	3	2.36	0.181	3	2.914	0.154	3.822	0.148	0.304	0.077–0.930	0.1579	δ	-1	-1.000–-0.144	FALSE
GJM	trans-linalool oxide	yeast without mixing - yeast with mixing	yeast with mixing	yeast without mixing	3	2.699	0.643	3	2.914	0.154	3.822	0.148	0.304	0.077–0.930	0.4661	δ	-0.556	-0.962–0.615	FALSE
GJM	trans-nerolidol	no yeast - yeast with mixing	no yeast	yeast with mixing	3	0.266	0.01	3	0.182	0	7.624	0.0221	0.937	0.937–1.000	0.0504	δ	1	0.144–1.000	FALSE
GJM	trans-nerolidol	no yeast - yeast without mixing	no yeast	yeast without mixing	3	0.266	0.01	3	0.182	0	7.624	0.0221	0.937	0.937–1.000	0.0504	δ	1	0.144–1.000	FALSE
GJM	trans-nerolidol	yeast without mixing - yeast with mixing	yeast with mixing	yeast without mixing	3	0.182	0	3	0.182	0	7.624	0.0221	0.937	0.937–1.000	1	δ	0	0.000–0.000	FALSE
GJM	trans-rose oxide	no yeast - yeast with mixing	no yeast	yeast with mixing	3	0.039	0	3	0.045	0.011	5.492	0.0642	0.582	0.582–0.964	0.1272	δ	-1	-1.000–-0.144	FALSE
GJM	trans-rose oxide	no yeast - yeast without mixing	no yeast	yeast without mixing	3	0.039	0	3	0.045	0.001	5.492	0.0642	0.582	0.582–0.964	0.1272	δ	-1	-1.000–-0.144	FALSE
GJM	trans-rose oxide	yeast without mixing - yeast with mixing	yeast with mixing	yeast without mixing	3	0.045	0.011	3	0.045	0.001	5.492	0.0642	0.582	0.582–0.964	1	δ	0	-0.848–0.848	FALSE
GJM	vitispirane 1	no yeast - yeast with mixing	no yeast	yeast with mixing	3	0.708	0.058	3	0.471	0.053	5.956	0.0509	0.659	0.586–0.952	0.0512	δ	1	0.144–1.000	FALSE
GJM	vitispirane 1	no yeast - yeast without mixing	no yeast	yeast without mixing	3	0.708	0.058	3	0.547	0.019	5.956	0.0509	0.659	0.586–0.952	0.2021	δ	1	0.144–1.000	FALSE
GJM	vitispirane 1	yeast without mixing - yeast with mixing	yeast with mixing	yeast without mixing	3	0.471	0.053	3	0.547	0.019	5.956	0.0509	0.659	0.586–0.952	0.4561	δ	-0.556	-0.962–0.615	FALSE
GJM	vitispirane 2	no yeast - yeast with mixing	no yeast	yeast with mixing	3	0.834	0.039	3	0.593	0.044	6.489	0.039	0.748	0.594–0.952	0.0338	δ	1	0.144–1.000	TRUE
GJM	vitispirane 2	no yeast - yeast without mixing	no yeast	yeast without mixing	3	0.834	0.039	3	0.674	0.041	6.489	0.039	0.748	0.594–0.952	0.2721	δ	1	0.144–1.000	FALSE
GJM	vitispirane 2	yeast without mixing - yeast with mixing	yeast with mixing	yeast without mixing	3	0.593	0.044	3	0.674	0.041	6.489	0.039	0.748	0.594–0.952	0.2967	δ	-0.778	-0.979–0.187	FALSE
GJM	z-3-hexenyl acetate	no yeast - yeast with mixing	no yeast	yeast with mixing	3	0.241	0.029	3	0.2	0.035	5.853	0.0536	0.642	0.590–0.964	0.5476	δ	0.444	-0.628–0.935	FALSE
GJM	z-3-hexenyl acetate	no yeast - yeast without mixing	no yeast	yeast without mixing	3	0.241	0.029	3	0.144	0.001	5.853	0.0536	0.642	0.590–0.964	0.0594	δ	1	0.144–1.000	FALSE
GJM	z-3-hexenyl acetate	yeast without mixing - yeast with mixing	yeast with mixing	yeast without mixing	3	0.2	0.035	3	0.144	0.001	5.853	0.0536	0.642	0.590–0.964	0.1677	δ	1	0.144–1.000	FALSE
GJM	α-Ionone	no yeast - yeast with mixing	no yeast	yeast with mixing	3	0.077	0.032	3	0.059	0.006	5.956	0.0509	0.659	0.586–0.952	0.2021	δ	1	0.144–1.000	FALSE
GJM	α-Ionone	no yeast - yeast without mixing	no yeast	yeast without mixing	3	0.077	0.032	3	0.053	0.007	5.956	0.0509	0.659	0.586–0.952	0.0512	δ	1	0.144–1.000	FALSE
GJM	α-Ionone	yeast without mixing - yeast with mixing	yeast with mixing	yeast without mixing	3	0.059	0.006	3	0.053	0.007	5.956	0.0509	0.659	0.586–0.952	0.4561	δ	0.556	-0.615–0.962	FALSE
SCM	1,4-cineol	no yeast - yeast with mixing	no yeast	yeast with mixing	3	0.162	0.003	3	0.092	0.169	2.4	0.301	0.067	0.070–0.952	0.5391	δ	0.333	-0.511–0.850	FALSE
SCM	1,4-cineol	no yeast - yeast without mixing	no yeast	yeast without mixing	3	0.162	0.003	3	0.132	0.006	2.4	0.301	0.067	0.070–0.952	0.5391	δ	1	0.144–1.000	FALSE
SCM	1,4-cineol	yeast without mixing - yeast with mixing	yeast with mixing	yeast without mixing	3	0.092	0.169	3	0.132	0.006	2.4	0.301	0.067	0.070–0.952	1	δ	-0.333	-0.949–0.812	FALSE
SCM	3-carene	no yeast - yeast with mixing	no yeast	yeast with mixing	3	0.035	0.003	3	0.018	0.001	5.422	0.0665	0.57	0.578–0.930	0.1107	δ	1	0.144–1.000	FALSE
SCM	3-carene	no yeast - yeast without mixing	no yeast	yeast without mixing	3	0.035	0.003	3	0.035	0.005	5.422	0.0665	0.57	0.578–0.930	0.8815	δ	-0.111	-0.793–0.694	FALSE
SCM	3-carene	yeast without mixing - yeast with mixing	yeast with mixing	yeast without mixing	3	0.018	0.001	3	0.035	0.005	5.422	0.0665	0.57	0.578–0.930	0.1107	δ	-1	-1.000–-0.144	FALSE
SCM	4-ethyl guaiacol	no yeast - yeast with mixing	no yeast	yeast with mixing	3	1.612	0.356	3	0.893	0	7.624	0.0221	0.937	0.937–1.000	0.0504	δ	1	0.144–1.000	FALSE
SCM	4-ethyl guaiacol	no yeast - yeast without mixing	no yeast	yeast without mixing	3	1.612	0.356	3	0.893	0	7.624	0.0221	0.937	0.937–1.000	0.0504	δ	1	0.144–1.000	FALSE
SCM	4-ethyl guaiacol	yeast without mixing - yeast with mixing	yeast with mixing	yeast without mixing	3	0.893	0	3	0.893	0	7.624	0.0221	0.937	0.937–1.000	1	δ	0	0.000–0.000	FALSE
SCM	4-ethyl phenol	no yeast - yeast with mixing	no yeast	yeast with mixing	3	1.659	0.557	3	0.579	0.576	6.713	0.0349	0.785	0.618–0.964	0.2885	δ	0.778	-0.187–0.979	FALSE
SCM	4-ethyl phenol	no yeast - yeast without mixing	no yeast	yeast without mixing	3	1.659	0.557	3	0	0	6.713	0.0349	0.785	0.618–0.964	0.0299	δ	1	0.144–1.000	TRUE
SCM	4-ethyl phenol	yeast without mixing - yeast with mixing	yeast with mixing	yeast without mixing	3	0.579	0.576	3	0	0	6.713	0.0349	0.785	0.618–0.964	0.2589	δ	1	0.144–1.000	FALSE
SCM	4-terpineol	no yeast - yeast with mixing	no yeast	yeast with mixing	3	0.486	0.072	3	0.781	0.064	5.422	0.0665	0.57	0.578–0.952	0.1107	δ	-1	-1.000–-0.144	FALSE
SCM	4-terpineol	no yeast - yeast without mixing	no yeast	yeast without mixing	3	0.486	0.072	3	0.468	0.05	5.422	0.0665	0.57	0.578–0.952	0.8815	δ	0.111	-0.823–0.883	FALSE
SCM	4-terpineol	yeast without mixing - yeast with mixing	yeast with mixing	yeast without mixing	3	0.781	0.064	3	0.468	0.05	5.422	0.0665	0.57	0.578–0.952	0.1107	δ	1	0.144–1.000	FALSE
SCM	4-vinyl guaiacol	no yeast - yeast with mixing	no yeast	yeast with mixing	3	47.735	0.948	3	98.956	36.733	6.489	0.039	0.748	0.594–0.952	0.2721	δ	-1	-1.000–-0.144	FALSE
SCM	4-vinyl guaiacol	no yeast - yeast without mixing	no yeast	yeast without mixing	3	47.735	0.948	3	185.917	33.054	6.489	0.039	0.748	0.594–0.952	0.0338	δ	-1	-1.000–-0.144	TRUE
SCM	4-vinyl guaiacol	yeast without mixing - yeast with mixing	yeast with mixing	yeast without mixing	3	98.956	36.733	3	185.917	33.054	6.489	0.039	0.748	0.594–0.952	0.2967	δ	-0.778	-0.979–0.187	FALSE
SCM	4-vinyl phenol	no yeast - yeast with mixing	no yeast	yeast with mixing	3	302.492	27.493	3	208.271	28.925	5.422	0.0665	0.57	0.578–0.930	0.1107	δ	1	0.144–1.000	FALSE
SCM	4-vinyl phenol	no yeast - yeast without mixing	no yeast	yeast without mixing	3	302.492	27.493	3	204.938	4.375	5.422	0.0665	0.57	0.578–0.930	0.1107	δ	1	0.144–1.000	FALSE
SCM	4-vinyl phenol	yeast without mixing - yeast with mixing	yeast with mixing	yeast without mixing	3	208.271	28.925	3	204.938	4.375	5.422	0.0665	0.57	0.578–0.930	0.8815	δ	0.111	-0.823–0.883	FALSE
SCM	a-terpinene	no yeast - yeast with mixing	no yeast	yeast with mixing	3	0.054	0.003	3	0.136	0.003	7.261	0.0265	0.877	0.877–0.964	0.0211	δ	-1	-1.000–-0.144	TRUE
SCM	a-terpinene	no yeast - yeast without mixing	no yeast	yeast without mixing	3	0.054	0.003	3	0.077	0.015	7.261	0.0265	0.877	0.877–0.964	0.3558	δ	-1	-1.000–-0.144	FALSE
SCM	a-terpinene	yeast without mixing - yeast with mixing	yeast with mixing	yeast without mixing	3	0.136	0.003	3	0.077	0.015	7.261	0.0265	0.877	0.877–0.964	0.3558	δ	1	0.144–1.000	FALSE
SCM	A-terpineol	no yeast - yeast with mixing	no yeast	yeast with mixing	3	3.697	0.574	3	6.587	1.199	5.422	0.0665	0.57	0.578–0.930	0.1107	δ	-1	-1.000–-0.144	FALSE
SCM	A-terpineol	no yeast - yeast without mixing	no yeast	yeast without mixing	3	3.697	0.574	3	3.639	0.923	5.422	0.0665	0.57	0.578–0.930	0.8815	δ	0.111	-0.566–0.699	FALSE
SCM	A-terpineol	yeast without mixing - yeast with mixing	yeast with mixing	yeast without mixing	3	6.587	1.199	3	3.639	0.923	5.422	0.0665	0.57	0.578–0.930	0.1107	δ	1	0.144–1.000	FALSE
SCM	alfa-terpinolene	no yeast - yeast with mixing	no yeast	yeast with mixing	3	0.045	0.002	3	0.155	0.016	7.2	0.0273	0.867	0.877–0.964	0.0219	δ	-1	-1.000–-0.144	TRUE
SCM	alfa-terpinolene	no yeast - yeast without mixing	no yeast	yeast without mixing	3	0.045	0.002	3	0.069	0.016	7.2	0.0273	0.867	0.877–0.964	0.3594	δ	-1	-1.000–-0.144	FALSE
SCM	alfa-terpinolene	yeast without mixing - yeast with mixing	yeast with mixing	yeast without mixing	3	0.155	0.016	3	0.069	0.016	7.2	0.0273	0.867	0.877–0.964	0.3594	δ	1	0.144–1.000	FALSE
SCM	beta-Ionone	no yeast - yeast with mixing	no yeast	yeast with mixing	3	0.301	0.009	3	0.026	0.011	7.2	0.0273	0.867	0.877–0.952	0.0219	δ	1	0.144–1.000	TRUE
SCM	beta-Ionone	no yeast - yeast without mixing	no yeast	yeast without mixing	3	0.301	0.009	3	0.084	0.021	7.2	0.0273	0.867	0.877–0.952	0.3594	δ	1	0.144–1.000	FALSE
SCM	beta-Ionone	yeast without mixing - yeast with mixing	yeast with mixing	yeast without mixing	3	0.026	0.011	3	0.084	0.021	7.2	0.0273	0.867	0.877–0.952	0.3594	δ	-1	-1.000–-0.144	FALSE
SCM	butyl acetate	no yeast - yeast with mixing	no yeast	yeast with mixing	3	0.826	0.045	3	0.379	0.024	5.6	0.0608	0.6	0.608–0.952	0.1473	δ	1	0.144–1.000	FALSE
SCM	butyl acetate	no yeast - yeast without mixing	no yeast	yeast without mixing	3	0.826	0.045	3	0.353	0.004	5.6	0.0608	0.6	0.608–0.952	0.076	δ	1	0.144–1.000	FALSE
SCM	butyl acetate	yeast without mixing - yeast with mixing	yeast with mixing	yeast without mixing	3	0.379	0.024	3	0.353	0.004	5.6	0.0608	0.6	0.608–0.952	0.6547	δ	0.333	-0.812–0.949	FALSE
SCM	cis-3-hexenol	no yeast - yeast with mixing	no yeast	yeast with mixing	3	0.077	0.173	3	0	0	4.5	0.105	0.417	0.000–1.000	0.1986	δ	0.667	-0.445–0.970	FALSE
SCM	cis-3-hexenol	no yeast - yeast without mixing	no yeast	yeast without mixing	3	0.077	0.173	3	0	0	4.5	0.105	0.417	0.000–1.000	0.1986	δ	0.667	-0.445–0.970	FALSE
SCM	cis-3-hexenol	yeast without mixing - yeast with mixing	yeast with mixing	yeast without mixing	3	0	0	3	0	0	4.5	0.105	0.417	0.000–1.000	1	δ	0	0.000–0.000	FALSE
SCM	cis-geraniol/nerol	no yeast - yeast with mixing	no yeast	yeast with mixing	3	1.139	0.058	3	1.29	0.111	7.2	0.0273	0.867	0.877–0.952	0.3594	δ	-1	-1.000–-0.144	FALSE
SCM	cis-geraniol/nerol	no yeast - yeast without mixing	no yeast	yeast without mixing	3	1.139	0.058	3	2.745	0.056	7.2	0.0273	0.867	0.877–0.952	0.0219	δ	-1	-1.000–-0.144	TRUE
SCM	cis-geraniol/nerol	yeast without mixing - yeast with mixing	yeast with mixing	yeast without mixing	3	1.29	0.111	3	2.745	0.056	7.2	0.0273	0.867	0.877–0.952	0.3594	δ	-1	-1.000–-0.144	FALSE
SCM	cis-linalool oxide	no yeast - yeast with mixing	no yeast	yeast with mixing	3	1.76	0.234	3	3.003	0.42	4.622	0.0992	0.437	0.138–0.930	0.1107	δ	-1	-1.000–-0.144	FALSE
SCM	cis-linalool oxide	no yeast - yeast without mixing	no yeast	yeast without mixing	3	1.76	0.234	3	2.013	0.561	4.622	0.0992	0.437	0.138–0.930	0.551	δ	-0.333	-0.910–0.682	FALSE
SCM	cis-linalool oxide	yeast without mixing - yeast with mixing	yeast with mixing	yeast without mixing	3	3.003	0.42	3	2.013	0.561	4.622	0.0992	0.437	0.138–0.930	0.2721	δ	0.778	-0.187–0.979	FALSE
SCM	cis-rose oxide	no yeast - yeast with mixing	no yeast	yeast with mixing	3	0.094	0	3	0.096	0.01	2.42	0.298	0.07	0.070–0.964	1	δ	-0.333	-0.910–0.682	FALSE
SCM	cis-rose oxide	no yeast - yeast without mixing	no yeast	yeast without mixing	3	0.094	0	3	0.092	0.001	2.42	0.298	0.07	0.070–0.964	0.5337	δ	1	0.144–1.000	FALSE
SCM	cis-rose oxide	yeast without mixing - yeast with mixing	yeast with mixing	yeast without mixing	3	0.096	0.01	3	0.092	0.001	2.42	0.298	0.07	0.070–0.964	0.5337	δ	0.333	-0.812–0.949	FALSE
SCM	citronellol	no yeast - yeast with mixing	no yeast	yeast with mixing	3	0.517	0.033	3	4.771	0.48	7.2	0.0273	0.867	0.877–0.964	0.0219	δ	-1	-1.000–-0.144	TRUE
SCM	citronellol	no yeast - yeast without mixing	no yeast	yeast without mixing	3	0.517	0.033	3	2.309	0.157	7.2	0.0273	0.867	0.877–0.964	0.3594	δ	-1	-1.000–-0.144	FALSE
SCM	citronellol	yeast without mixing - yeast with mixing	yeast with mixing	yeast without mixing	3	4.771	0.48	3	2.309	0.157	7.2	0.0273	0.867	0.877–0.964	0.3594	δ	1	0.144–1.000	FALSE
SCM	e-2-hexenyl acetate	no yeast - yeast with mixing	no yeast	yeast with mixing	3	0.131	0.013	3	0.004	0.004	5.422	0.0665	0.57	0.578–0.930	0.1107	δ	1	0.144–1.000	FALSE
SCM	e-2-hexenyl acetate	no yeast - yeast without mixing	no yeast	yeast without mixing	3	0.131	0.013	3	0.004	0	5.422	0.0665	0.57	0.578–0.930	0.1107	δ	1	0.144–1.000	FALSE
SCM	e-2-hexenyl acetate	yeast without mixing - yeast with mixing	yeast with mixing	yeast without mixing	3	0.004	0.004	3	0.004	0	5.422	0.0665	0.57	0.578–0.930	0.8815	δ	-0.111	-0.883–0.823	FALSE
SCM	e-nerolidol	no yeast - yeast with mixing	no yeast	yeast with mixing	3	0.393	0.009	3	0.974	0.195	5.422	0.0665	0.57	0.578–0.930	0.1107	δ	-1	-1.000–-0.144	FALSE
SCM	e-nerolidol	no yeast - yeast without mixing	no yeast	yeast without mixing	3	0.393	0.009	3	1.04	0.118	5.422	0.0665	0.57	0.578–0.930	0.1107	δ	-1	-1.000–-0.144	FALSE
SCM	e-nerolidol	yeast without mixing - yeast with mixing	yeast with mixing	yeast without mixing	3	0.974	0.195	3	1.04	0.118	5.422	0.0665	0.57	0.578–0.930	0.8815	δ	0.111	-0.823–0.883	FALSE
SCM	ethyl 2-methylbutyrate	no yeast - yeast with mixing	no yeast	yeast with mixing	3	1.026	0.006	3	1.185	0.052	7.2	0.0273	0.867	0.877–0.964	0.3594	δ	-1	-1.000–-0.144	FALSE
SCM	ethyl 2-methylbutyrate	no yeast - yeast without mixing	no yeast	yeast without mixing	3	1.026	0.006	3	1.443	2.461	7.2	0.0273	0.867	0.877–0.964	0.0219	δ	-1	-1.000–-0.144	TRUE
SCM	ethyl 2-methylbutyrate	yeast without mixing - yeast with mixing	yeast with mixing	yeast without mixing	3	1.185	0.052	3	1.443	2.461	7.2	0.0273	0.867	0.877–0.964	0.3594	δ	-1	-1.000–-0.144	FALSE
SCM	ethyl butyrate	no yeast - yeast with mixing	no yeast	yeast with mixing	3	8.869	0.299	3	18.845	1.809	7.2	0.0273	0.867	0.877–0.952	0.0219	δ	-1	-1.000–-0.144	TRUE
SCM	ethyl butyrate	no yeast - yeast without mixing	no yeast	yeast without mixing	3	8.869	0.299	3	11.969	0.054	7.2	0.0273	0.867	0.877–0.952	0.3594	δ	-1	-1.000–-0.144	FALSE
SCM	ethyl butyrate	yeast without mixing - yeast with mixing	yeast with mixing	yeast without mixing	3	18.845	1.809	3	11.969	0.054	7.2	0.0273	0.867	0.877–0.952	0.3594	δ	1	0.144–1.000	FALSE
SCM	ethyl cinnamate	no yeast - yeast with mixing	no yeast	yeast with mixing	3	0.468	0.051	3	0.246	0.002	7.448	0.0241	0.908	0.908–0.964	0.3448	δ	1	0.144–1.000	FALSE
SCM	ethyl cinnamate	no yeast - yeast without mixing	no yeast	yeast without mixing	3	0.468	0.051	3	0.161	0	7.448	0.0241	0.908	0.908–0.964	0.019	δ	1	0.144–1.000	TRUE
SCM	ethyl cinnamate	yeast without mixing - yeast with mixing	yeast with mixing	yeast without mixing	3	0.246	0.002	3	0.161	0	7.448	0.0241	0.908	0.908–0.964	0.3448	δ	1	0.144–1.000	FALSE
SCM	ethyl decanoate	no yeast - yeast with mixing	no yeast	yeast with mixing	3	9.125	1.388	3	7.672	0.422	5.956	0.0509	0.659	0.586–0.952	0.2021	δ	1	0.144–1.000	FALSE
SCM	ethyl decanoate	no yeast - yeast without mixing	no yeast	yeast without mixing	3	9.125	1.388	3	7.536	0.107	5.956	0.0509	0.659	0.586–0.952	0.0512	δ	1	0.144–1.000	FALSE
SCM	ethyl decanoate	yeast without mixing - yeast with mixing	yeast with mixing	yeast without mixing	3	7.672	0.422	3	7.536	0.107	5.956	0.0509	0.659	0.586–0.952	0.4561	δ	0.556	-0.615–0.962	FALSE
SCM	ethyl dihydrocinnamate	no yeast - yeast with mixing	no yeast	yeast with mixing	3	0.066	0.022	3	0.054	0.004	5.793	0.0552	0.632	0.632–0.964	0.6492	δ	0.333	-0.812–0.949	FALSE
SCM	ethyl dihydrocinnamate	no yeast - yeast without mixing	no yeast	yeast without mixing	3	0.066	0.022	3	0.028	0	5.793	0.0552	0.632	0.632–0.964	0.0688	δ	1	0.144–1.000	FALSE
SCM	ethyl dihydrocinnamate	yeast without mixing - yeast with mixing	yeast with mixing	yeast without mixing	3	0.054	0.004	3	0.028	0	5.793	0.0552	0.632	0.632–0.964	0.1377	δ	1	0.144–1.000	FALSE
SCM	ethyl dodecanoate	no yeast - yeast with mixing	no yeast	yeast with mixing	3	7.844	1.965	3	4.256	0.606	5.6	0.0608	0.6	0.608–0.930	0.1473	δ	1	0.144–1.000	FALSE
SCM	ethyl dodecanoate	no yeast - yeast without mixing	no yeast	yeast without mixing	3	7.844	1.965	3	4	0.056	5.6	0.0608	0.6	0.608–0.930	0.076	δ	1	0.144–1.000	FALSE
SCM	ethyl dodecanoate	yeast without mixing - yeast with mixing	yeast with mixing	yeast without mixing	3	4.256	0.606	3	4	0.056	5.6	0.0608	0.6	0.608–0.930	0.6547	δ	0.333	-0.812–0.949	FALSE
SCM	ethyl hexanoate	no yeast - yeast with mixing	no yeast	yeast with mixing	3	1.456	0.148	3	0.191	0.153	6.489	0.039	0.748	0.594–0.952	0.0338	δ	1	0.144–1.000	TRUE
SCM	ethyl hexanoate	no yeast - yeast without mixing	no yeast	yeast without mixing	3	1.456	0.148	3	0.459	0.043	6.489	0.039	0.748	0.594–0.952	0.2721	δ	1	0.144–1.000	FALSE
SCM	ethyl hexanoate	yeast without mixing - yeast with mixing	yeast with mixing	yeast without mixing	3	0.191	0.153	3	0.459	0.043	6.489	0.039	0.748	0.594–0.952	0.2967	δ	-0.778	-0.979–0.187	FALSE
SCM	ethyl isobutyrate	no yeast - yeast with mixing	no yeast	yeast with mixing	3	0	0	3	10.601	2.782	7.513	0.0234	0.919	0.919–1.000	0.0184	δ	-1	-1.000–-0.144	TRUE
SCM	ethyl isobutyrate	no yeast - yeast without mixing	no yeast	yeast without mixing	3	0	0	3	0.094	0.018	7.513	0.0234	0.919	0.919–1.000	0.3411	δ	-1	-1.000–-0.144	FALSE
SCM	ethyl isobutyrate	yeast without mixing - yeast with mixing	yeast with mixing	yeast without mixing	3	10.601	2.782	3	0.094	0.018	7.513	0.0234	0.919	0.919–1.000	0.3411	δ	1	0.144–1.000	FALSE
SCM	ethyl isovalerate	no yeast - yeast with mixing	no yeast	yeast with mixing	3	2.409	0.087	3	2.697	0.056	7.2	0.0273	0.867	0.877–0.952	0.3594	δ	-1	-1.000–-0.144	FALSE
SCM	ethyl isovalerate	no yeast - yeast without mixing	no yeast	yeast without mixing	3	2.409	0.087	3	1.579	0.144	7.2	0.0273	0.867	0.877–0.952	0.3594	δ	1	0.144–1.000	FALSE
SCM	ethyl isovalerate	yeast without mixing - yeast with mixing	yeast with mixing	yeast without mixing	3	2.697	0.056	3	1.579	0.144	7.2	0.0273	0.867	0.877–0.952	0.0219	δ	1	0.144–1.000	TRUE
SCM	ethyl leucate	no yeast - yeast with mixing	no yeast	yeast with mixing	3	0.044	0.039	3	0.3	0.022	5.647	0.0594	0.608	0.608–0.964	0.0742	δ	-1	-1.000–-0.144	FALSE
SCM	ethyl leucate	no yeast - yeast without mixing	no yeast	yeast without mixing	3	0.044	0.039	3	0.097	0.015	5.647	0.0594	0.608	0.608–0.964	0.6534	δ	-0.333	-0.949–0.812	FALSE
SCM	ethyl leucate	yeast without mixing - yeast with mixing	yeast with mixing	yeast without mixing	3	0.3	0.022	3	0.097	0.015	5.647	0.0594	0.608	0.608–0.964	0.1449	δ	1	0.144–1.000	FALSE
SCM	ethyl octanoate	no yeast - yeast with mixing	no yeast	yeast with mixing	3	2.66	1.141	3	1.081	0.528	5.6	0.0608	0.6	0.608–0.930	0.076	δ	1	0.144–1.000	FALSE
SCM	ethyl octanoate	no yeast - yeast without mixing	no yeast	yeast without mixing	3	2.66	1.141	3	1.604	0.182	5.6	0.0608	0.6	0.608–0.930	0.1473	δ	1	0.144–1.000	FALSE
SCM	ethyl octanoate	yeast without mixing - yeast with mixing	yeast with mixing	yeast without mixing	3	1.081	0.528	3	1.604	0.182	5.6	0.0608	0.6	0.608–0.930	0.6547	δ	-0.333	-0.949–0.812	FALSE
SCM	ethyl phenyl acetate	no yeast - yeast with mixing	no yeast	yeast with mixing	3	0.314	0.034	3	0.268	0.055	6.161	0.0459	0.693	0.610–0.964	0.4484	δ	0.556	-0.615–0.962	FALSE
SCM	ethyl phenyl acetate	no yeast - yeast without mixing	no yeast	yeast without mixing	3	0.314	0.034	3	0	0	6.161	0.0459	0.693	0.610–0.964	0.0458	δ	1	0.144–1.000	TRUE
SCM	ethyl phenyl acetate	yeast without mixing - yeast with mixing	yeast with mixing	yeast without mixing	3	0.268	0.055	3	0	0	6.161	0.0459	0.693	0.610–0.964	0.1907	δ	1	0.144–1.000	FALSE
SCM	ethyl propanoate	no yeast - yeast with mixing	no yeast	yeast with mixing	3	0.551	0.128	3	55.013	8.09	7.2	0.0273	0.867	0.877–0.964	0.0219	δ	-1	-1.000–-0.144	TRUE
SCM	ethyl propanoate	no yeast - yeast without mixing	no yeast	yeast without mixing	3	0.551	0.128	3	2.438	0.76	7.2	0.0273	0.867	0.877–0.964	0.3594	δ	-1	-1.000–-0.144	FALSE
SCM	ethyl propanoate	yeast without mixing - yeast with mixing	yeast with mixing	yeast without mixing	3	55.013	8.09	3	2.438	0.76	7.2	0.0273	0.867	0.877–0.964	0.3594	δ	1	0.144–1.000	FALSE
SCM	ethyl valerate	no yeast - yeast with mixing	no yeast	yeast with mixing	3	0.257	0.002	3	0.216	0.001	7.2	0.0273	0.867	0.877–0.953	0.3594	δ	1	0.144–1.000	FALSE
SCM	ethyl valerate	no yeast - yeast without mixing	no yeast	yeast without mixing	3	0.257	0.002	3	0.212	0.001	7.2	0.0273	0.867	0.877–0.953	0.0219	δ	1	0.144–1.000	TRUE
SCM	ethyl valerate	yeast without mixing - yeast with mixing	yeast with mixing	yeast without mixing	3	0.216	0.001	3	0.212	0.001	7.2	0.0273	0.867	0.877–0.953	0.3594	δ	1	0.144–1.000	FALSE
SCM	eucalyptol	no yeast - yeast with mixing	no yeast	yeast with mixing	3	0.122	0.001	3	0.115	1.657	1.867	0.393	0	0.000–0.930	0.7422	δ	0.333	-0.511–0.850	FALSE
SCM	eucalyptol	no yeast - yeast without mixing	no yeast	yeast without mixing	3	0.122	0.001	3	0.119	0.005	1.867	0.393	0	0.000–0.930	0.5391	δ	0.778	-0.187–0.979	FALSE
SCM	eucalyptol	yeast without mixing - yeast with mixing	yeast with mixing	yeast without mixing	3	0.115	1.657	3	0.119	0.005	1.867	0.393	0	0.000–0.930	0.7422	δ	0.111	-0.823–0.883	FALSE
SCM	gama-terpinene	no yeast - yeast with mixing	no yeast	yeast with mixing	3	0.061	0.003	3	0.142	0.014	7.2	0.0273	0.867	0.877–0.964	0.0219	δ	-1	-1.000–-0.144	TRUE
SCM	gama-terpinene	no yeast - yeast without mixing	no yeast	yeast without mixing	3	0.061	0.003	3	0.087	0.015	7.2	0.0273	0.867	0.877–0.964	0.3594	δ	-1	-1.000–-0.144	FALSE
SCM	gama-terpinene	yeast without mixing - yeast with mixing	yeast with mixing	yeast without mixing	3	0.142	0.014	3	0.087	0.015	7.2	0.0273	0.867	0.877–0.964	0.3594	δ	1	0.144–1.000	FALSE
SCM	geraniol/trans-geraniol	no yeast - yeast with mixing	no yeast	yeast with mixing	3	0.402	0.191	3	6.176	2.211	7.2	0.0273	0.867	0.877–0.964	0.0219	δ	-1	-1.000–-0.144	TRUE
SCM	geraniol/trans-geraniol	no yeast - yeast without mixing	no yeast	yeast without mixing	3	0.402	0.191	3	4.922	1.196	7.2	0.0273	0.867	0.877–0.964	0.3594	δ	-1	-1.000–-0.144	FALSE
SCM	geraniol/trans-geraniol	yeast without mixing - yeast with mixing	yeast with mixing	yeast without mixing	3	6.176	2.211	3	4.922	1.196	7.2	0.0273	0.867	0.877–0.964	0.3594	δ	1	0.144–1.000	FALSE
SCM	guaiacol	no yeast - yeast with mixing	no yeast	yeast with mixing	3	24.774	1.118	3	16.855	1.276	7.2	0.0273	0.867	0.877–0.952	0.3594	δ	1	0.144–1.000	FALSE
SCM	guaiacol	no yeast - yeast without mixing	no yeast	yeast without mixing	3	24.774	1.118	3	27.348	1.215	7.2	0.0273	0.867	0.877–0.952	0.3594	δ	-1	-1.000–-0.144	FALSE
SCM	guaiacol	yeast without mixing - yeast with mixing	yeast with mixing	yeast without mixing	3	16.855	1.276	3	27.348	1.215	7.2	0.0273	0.867	0.877–0.952	0.0219	δ	-1	-1.000–-0.144	TRUE
SCM	hexanol	no yeast - yeast with mixing	no yeast	yeast with mixing	3	89.795	7.402	3	8.162	2.128	7.2	0.0273	0.867	0.877–0.952	0.0219	δ	1	0.144–1.000	TRUE
SCM	hexanol	no yeast - yeast without mixing	no yeast	yeast without mixing	3	89.795	7.402	3	58.929	3.732	7.2	0.0273	0.867	0.877–0.952	0.3594	δ	1	0.144–1.000	FALSE
SCM	hexanol	yeast without mixing - yeast with mixing	yeast with mixing	yeast without mixing	3	8.162	2.128	3	58.929	3.732	7.2	0.0273	0.867	0.877–0.952	0.3594	δ	-1	-1.000–-0.144	FALSE
SCM	hexyl acetate	no yeast - yeast with mixing	no yeast	yeast with mixing	3	0.429	0.035	3	0.035	0.026	7.2	0.0273	0.867	0.877–0.952	0.3594	δ	1	0.144–1.000	FALSE
SCM	hexyl acetate	no yeast - yeast without mixing	no yeast	yeast without mixing	3	0.429	0.035	3	0.023	0.004	7.2	0.0273	0.867	0.877–0.952	0.0219	δ	1	0.144–1.000	TRUE
SCM	hexyl acetate	yeast without mixing - yeast with mixing	yeast with mixing	yeast without mixing	3	0.035	0.026	3	0.023	0.004	7.2	0.0273	0.867	0.877–0.952	0.3594	δ	1	0.144–1.000	FALSE
SCM	hotrienol	no yeast - yeast with mixing	no yeast	yeast with mixing	3	0.682	0.066	3	0.962	0.173	2.222	0.329	0.037	0.000–0.930	0.4081	δ	-0.556	-0.944–0.476	FALSE
SCM	hotrienol	no yeast - yeast without mixing	no yeast	yeast without mixing	3	0.682	0.066	3	0.832	0.129	2.222	0.329	0.037	0.000–0.930	0.9121	δ	-0.556	-0.944–0.476	FALSE
SCM	hotrienol	yeast without mixing - yeast with mixing	yeast with mixing	yeast without mixing	3	0.962	0.173	3	0.832	0.129	2.222	0.329	0.037	0.000–0.930	0.9121	δ	0.556	-0.615–0.962	FALSE
SCM	isoamyl acetate	no yeast - yeast with mixing	no yeast	yeast with mixing	3	2.245	0.108	3	85.522	30.536	5.6	0.0608	0.6	0.608–0.952	0.076	δ	-1	-1.000–-0.144	FALSE
SCM	isoamyl acetate	no yeast - yeast without mixing	no yeast	yeast without mixing	3	2.245	0.108	3	2.62	0.47	5.6	0.0608	0.6	0.608–0.952	0.6547	δ	-0.333	-0.910–0.682	FALSE
SCM	isoamyl acetate	yeast without mixing - yeast with mixing	yeast with mixing	yeast without mixing	3	85.522	30.536	3	2.62	0.47	5.6	0.0608	0.6	0.608–0.952	0.1473	δ	1	0.144–1.000	FALSE
SCM	isobutyl acetate	no yeast - yeast with mixing	no yeast	yeast with mixing	3	0.669	0.029	3	24.182	6.081	7.2	0.0273	0.867	0.877–0.964	0.0219	δ	-1	-1.000–-0.144	TRUE
SCM	isobutyl acetate	no yeast - yeast without mixing	no yeast	yeast without mixing	3	0.669	0.029	3	0.847	0.088	7.2	0.0273	0.867	0.877–0.964	0.3594	δ	-1	-1.000–-0.144	FALSE
SCM	isobutyl acetate	yeast without mixing - yeast with mixing	yeast with mixing	yeast without mixing	3	24.182	6.081	3	0.847	0.088	7.2	0.0273	0.867	0.877–0.964	0.3594	δ	1	0.144–1.000	FALSE
SCM	limonene	no yeast - yeast with mixing	no yeast	yeast with mixing	3	0.053	0.001	3	0.112	0.009	7.2	0.0273	0.867	0.877–0.952	0.0219	δ	-1	-1.000–-0.144	TRUE
SCM	limonene	no yeast - yeast without mixing	no yeast	yeast without mixing	3	0.053	0.001	3	0.073	0.014	7.2	0.0273	0.867	0.877–0.952	0.3594	δ	-1	-1.000–-0.144	FALSE
SCM	limonene	yeast without mixing - yeast with mixing	yeast with mixing	yeast without mixing	3	0.112	0.009	3	0.073	0.014	7.2	0.0273	0.867	0.877–0.952	0.3594	δ	1	0.144–1.000	FALSE
SCM	linalool	no yeast - yeast with mixing	no yeast	yeast with mixing	3	3.963	0.03	3	10.442	0.252	7.2	0.0273	0.867	0.877–0.964	0.0219	δ	-1	-1.000–-0.144	TRUE
SCM	linalool	no yeast - yeast without mixing	no yeast	yeast without mixing	3	3.963	0.03	3	8.485	1.035	7.2	0.0273	0.867	0.877–0.964	0.3594	δ	-1	-1.000–-0.144	FALSE
SCM	linalool	yeast without mixing - yeast with mixing	yeast with mixing	yeast without mixing	3	10.442	0.252	3	8.485	1.035	7.2	0.0273	0.867	0.877–0.964	0.3594	δ	1	0.144–1.000	FALSE
SCM	methyl salicilate	no yeast - yeast with mixing	no yeast	yeast with mixing	3	1.276	0.154	3	0.54	0	7.624	0.0221	0.937	0.937–1.000	0.0504	δ	1	0.144–1.000	FALSE
SCM	methyl salicilate	no yeast - yeast without mixing	no yeast	yeast without mixing	3	1.276	0.154	3	0.54	0	7.624	0.0221	0.937	0.937–1.000	0.0504	δ	1	0.144–1.000	FALSE
SCM	methyl salicilate	yeast without mixing - yeast with mixing	yeast with mixing	yeast without mixing	3	0.54	0	3	0.54	0	7.624	0.0221	0.937	0.937–1.000	1	δ	0	0.000–0.000	FALSE
SCM	octyl acetate	no yeast - yeast with mixing	no yeast	yeast with mixing	3	0.157	0.027	3	0.118	0.008	7.2	0.0273	0.867	0.877–0.952	0.3594	δ	1	0.144–1.000	FALSE
SCM	octyl acetate	no yeast - yeast without mixing	no yeast	yeast without mixing	3	0.157	0.027	3	0.093	0.001	7.2	0.0273	0.867	0.877–0.952	0.0219	δ	1	0.144–1.000	TRUE
SCM	octyl acetate	yeast without mixing - yeast with mixing	yeast with mixing	yeast without mixing	3	0.118	0.008	3	0.093	0.001	7.2	0.0273	0.867	0.877–0.952	0.3594	δ	1	0.144–1.000	FALSE
SCM	p-cymene	no yeast - yeast with mixing	no yeast	yeast with mixing	3	0.043	0.003	3	0.073	0.002	7.2	0.0273	0.867	0.877–0.964	0.0219	δ	-1	-1.000–-0.144	TRUE
SCM	p-cymene	no yeast - yeast without mixing	no yeast	yeast without mixing	3	0.043	0.003	3	0.064	0.005	7.2	0.0273	0.867	0.877–0.964	0.3594	δ	-1	-1.000–-0.144	FALSE
SCM	p-cymene	yeast without mixing - yeast with mixing	yeast with mixing	yeast without mixing	3	0.073	0.002	3	0.064	0.005	7.2	0.0273	0.867	0.877–0.964	0.3594	δ	1	0.144–1.000	FALSE
SCM	phenylethyl acetate	no yeast - yeast with mixing	no yeast	yeast with mixing	3	1.064	0.419	3	2.076	0.041	7.2	0.0273	0.867	0.877–0.964	0.3594	δ	-1	-1.000–-0.144	FALSE
SCM	phenylethyl acetate	no yeast - yeast without mixing	no yeast	yeast without mixing	3	1.064	0.419	3	0.235	0.02	7.2	0.0273	0.867	0.877–0.964	0.3594	δ	1	0.144–1.000	FALSE
SCM	phenylethyl acetate	yeast without mixing - yeast with mixing	yeast with mixing	yeast without mixing	3	2.076	0.041	3	0.235	0.02	7.2	0.0273	0.867	0.877–0.964	0.0219	δ	1	0.144–1.000	TRUE
SCM	propyl acetate	no yeast - yeast with mixing	no yeast	yeast with mixing	3	0.331	0.025	3	4.215	0.771	7.2	0.0273	0.867	0.877–0.952	0.0219	δ	-1	-1.000–-0.144	TRUE
SCM	propyl acetate	no yeast - yeast without mixing	no yeast	yeast without mixing	3	0.331	0.025	3	0.503	0.13	7.2	0.0273	0.867	0.877–0.952	0.3594	δ	-1	-1.000–-0.144	FALSE
SCM	propyl acetate	yeast without mixing - yeast with mixing	yeast with mixing	yeast without mixing	3	4.215	0.771	3	0.503	0.13	7.2	0.0273	0.867	0.877–0.952	0.3594	δ	1	0.144–1.000	FALSE
SCM	TDN	no yeast - yeast with mixing	no yeast	yeast with mixing	3	0.1	0.002	3	0.103	0.005	3.467	0.177	0.244	0.000–0.930	0.6547	δ	-0.333	-0.910–0.682	FALSE
SCM	TDN	no yeast - yeast without mixing	no yeast	yeast without mixing	3	0.1	0.002	3	0.09	0.005	3.467	0.177	0.244	0.000–0.930	0.3594	δ	0.778	-0.187–0.979	FALSE
SCM	TDN	yeast without mixing - yeast with mixing	yeast with mixing	yeast without mixing	3	0.103	0.005	3	0.09	0.005	3.467	0.177	0.244	0.000–0.930	0.2209	δ	0.778	-0.187–0.979	FALSE
SCM	trans-2-hexenol	no yeast - yeast with mixing	no yeast	yeast with mixing	3	61.375	5.219	3	0	0	7.624	0.0221	0.937	0.937–1.000	0.0504	δ	1	0.144–1.000	FALSE
SCM	trans-2-hexenol	no yeast - yeast without mixing	no yeast	yeast without mixing	3	61.375	5.219	3	0	0	7.624	0.0221	0.937	0.937–1.000	0.0504	δ	1	0.144–1.000	FALSE
SCM	trans-2-hexenol	yeast without mixing - yeast with mixing	yeast with mixing	yeast without mixing	3	0	0	3	0	0	7.624	0.0221	0.937	0.937–1.000	1	δ	0	0.000–0.000	FALSE
SCM	trans-beta-damascenone	no yeast - yeast with mixing	no yeast	yeast with mixing	3	1.413	0.111	3	1.575	0.188	5.956	0.0509	0.659	0.586–0.930	0.2021	δ	-1	-1.000–-0.144	FALSE
SCM	trans-beta-damascenone	no yeast - yeast without mixing	no yeast	yeast without mixing	3	1.413	0.111	3	1.38	0.082	5.956	0.0509	0.659	0.586–0.930	0.4561	δ	0.556	-0.615–0.962	FALSE
SCM	trans-beta-damascenone	yeast without mixing - yeast with mixing	yeast with mixing	yeast without mixing	3	1.575	0.188	3	1.38	0.082	5.956	0.0509	0.659	0.586–0.930	0.0512	δ	1	0.144–1.000	FALSE
SCM	trans-linalool oxide	no yeast - yeast with mixing	no yeast	yeast with mixing	3	1.572	0.227	3	2.61	0.341	4.622	0.0992	0.437	0.138–0.930	0.1107	δ	-1	-1.000–-0.144	FALSE
SCM	trans-linalool oxide	no yeast - yeast without mixing	no yeast	yeast without mixing	3	1.572	0.227	3	1.852	0.474	4.622	0.0992	0.437	0.138–0.930	0.551	δ	-0.333	-0.910–0.682	FALSE
SCM	trans-linalool oxide	yeast without mixing - yeast with mixing	yeast with mixing	yeast without mixing	3	2.61	0.341	3	1.852	0.474	4.622	0.0992	0.437	0.138–0.930	0.2721	δ	0.778	-0.187–0.979	FALSE
SCM	trans-nerolidol	no yeast - yeast with mixing	no yeast	yeast with mixing	3	0.397	0.013	3	0.403	0.08	1.689	0.43	0	0.000–0.930	0.6991	δ	-0.556	-0.944–0.476	FALSE
SCM	trans-nerolidol	no yeast - yeast without mixing	no yeast	yeast without mixing	3	0.397	0.013	3	0.414	0.016	1.689	0.43	0	0.000–0.930	0.6991	δ	-0.556	-0.944–0.476	FALSE
SCM	trans-nerolidol	yeast without mixing - yeast with mixing	yeast with mixing	yeast without mixing	3	0.403	0.08	3	0.414	0.016	1.689	0.43	0	0.000–0.930	0.8815	δ	0.111	-0.823–0.883	FALSE
SCM	trans-rose oxide	no yeast - yeast with mixing	no yeast	yeast with mixing	3	0.086	0.001	3	0.091	0.01	4.504	0.105	0.417	0.138–0.930	0.1299	δ	-1	-1.000–-0.144	FALSE
SCM	trans-rose oxide	no yeast - yeast without mixing	no yeast	yeast without mixing	3	0.086	0.001	3	0.086	0.004	4.504	0.105	0.417	0.138–0.930	0.6534	δ	-0.222	-0.879–0.726	FALSE
SCM	trans-rose oxide	yeast without mixing - yeast with mixing	yeast with mixing	yeast without mixing	3	0.091	0.01	3	0.086	0.004	4.504	0.105	0.417	0.138–0.930	0.232	δ	0.778	-0.187–0.979	FALSE
SCM	vitispirane 1	no yeast - yeast with mixing	no yeast	yeast with mixing	3	6.208	0.01	3	6.224	0.011	5.6	0.0608	0.6	0.578–0.930	0.1473	δ	-1	-1.000–-0.144	FALSE
SCM	vitispirane 1	no yeast - yeast without mixing	no yeast	yeast without mixing	3	6.208	0.01	3	6.234	0.181	5.6	0.0608	0.6	0.578–0.930	0.076	δ	-1	-1.000–-0.144	FALSE
SCM	vitispirane 1	yeast without mixing - yeast with mixing	yeast with mixing	yeast without mixing	3	6.224	0.011	3	6.234	0.181	5.6	0.0608	0.6	0.578–0.930	0.6547	δ	-0.333	-0.850–0.511	FALSE
SCM	vitispirane 2	no yeast - yeast with mixing	no yeast	yeast with mixing	3	3.193	0.027	3	3.162	0.026	1.156	0.561	0	0.000–0.930	0.9121	δ	0.556	-0.615–0.962	FALSE
SCM	vitispirane 2	no yeast - yeast without mixing	no yeast	yeast without mixing	3	3.193	0.027	3	3.121	0.105	1.156	0.561	0	0.000–0.930	0.8902	δ	0.333	-0.511–0.850	FALSE
SCM	vitispirane 2	yeast without mixing - yeast with mixing	yeast with mixing	yeast without mixing	3	3.162	0.026	3	3.121	0.105	1.156	0.561	0	0.000–0.930	0.9121	δ	0.333	-0.511–0.850	FALSE
SCM	z-3-hexenyl acetate	no yeast - yeast with mixing	no yeast	yeast with mixing	3	0.024	0.005	3	0.187	0.037	7.261	0.0265	0.877	0.877–0.964	0.3558	δ	-1	-1.000–-0.144	FALSE
SCM	z-3-hexenyl acetate	no yeast - yeast without mixing	no yeast	yeast without mixing	3	0.024	0.005	3	0.006	0	7.261	0.0265	0.877	0.877–0.964	0.3558	δ	1	0.144–1.000	FALSE
SCM	z-3-hexenyl acetate	yeast without mixing - yeast with mixing	yeast with mixing	yeast without mixing	3	0.187	0.037	3	0.006	0	7.261	0.0265	0.877	0.877–0.964	0.0211	δ	1	0.144–1.000	TRUE
SCM	α-Ionone	no yeast - yeast with mixing	no yeast	yeast with mixing	3	0.151	0.01	3	0.038	0.004	5.6	0.0608	0.6	0.608–0.930	0.076	δ	1	0.144–1.000	FALSE
SCM	α-Ionone	no yeast - yeast without mixing	no yeast	yeast without mixing	3	0.151	0.01	3	0.071	0.13	5.6	0.0608	0.6	0.608–0.930	0.6547	δ	0.333	-0.511–0.850	FALSE
SCM	α-Ionone	yeast without mixing - yeast with mixing	yeast with mixing	yeast without mixing	3	0.038	0.004	3	0.071	0.13	5.6	0.0608	0.6	0.608–0.930	0.1473	δ	-1	-1.000–-0.144	FALSE
