# Supplementary material for: Identification of Volatile Organic Compounds as Natural Antifungal Agents Against Botrytis cinerea in Grape-Based Systems
Source: Foods. 2026 Jan 1;15(1):119. doi: 10.3390/foods15010119 (PMC12785584; doi:10.3390/foods15010119)
Supplement: Supplementary file 1 [file foods-15-00119-s001.zip › Supplementary Table_S6.xlsx]

## Sheet: Table S6
Table S6. Pairwise comparisons of infection incidence between treatments at each sampling day. Values represent effect size (Cliff’s delta, δ), Mann–Whitney U statistic (U), raw p-value (p), and Holm-adjusted p-value (p_adj). Analyses were performed using infection incidence per bag (n = 3 bags per treatment). P-values were adjusted for multiple comparisons using the Holm method within each day.
Day	Treatment 1	Treatment 2	n1	n2	Mean₁ (%)	Mean₂ (%)	δ	U	p	p_adj
0	(v) control - sound berries	(iv) sound berries exposed to yeast VOCs	3	3	0	0	0	4.5	nan	nan
0	(v) control - sound berries	(iii) wounded but non-infected berries exposed to yeast VOCs	3	3	0	0	0	4.5	nan	nan
0	(v) control - sound berries	(ii) infected berries exposed to sterile GJM (no yeast)	3	3	0	0	0	4.5	nan	nan
0	(v) control - sound berries	(i) infected berries exposed to yeast VOCs	3	3	0	0	0	4.5	nan	nan
0	(iv) sound berries exposed to yeast VOCs	(iii) wounded but non-infected berries exposed to yeast VOCs	3	3	0	0	0	4.5	nan	nan
0	(iv) sound berries exposed to yeast VOCs	(ii) infected berries exposed to sterile GJM (no yeast)	3	3	0	0	0	4.5	nan	nan
0	(iv) sound berries exposed to yeast VOCs	(i) infected berries exposed to yeast VOCs	3	3	0	0	0	4.5	nan	nan
0	(iii) wounded but non-infected berries exposed to yeast VOCs	(ii) infected berries exposed to sterile GJM (no yeast)	3	3	0	0	0	4.5	nan	nan
0	(iii) wounded but non-infected berries exposed to yeast VOCs	(i) infected berries exposed to yeast VOCs	3	3	0	0	0	4.5	nan	nan
0	(ii) infected berries exposed to sterile GJM (no yeast)	(i) infected berries exposed to yeast VOCs	3	3	0	0	0	4.5	nan	nan
2	(v) control - sound berries	(iv) sound berries exposed to yeast VOCs	3	3	0	0	0	4.5	nan	nan
2	(v) control - sound berries	(iii) wounded but non-infected berries exposed to yeast VOCs	3	3	0	0	0	4.5	nan	nan
2	(v) control - sound berries	(ii) infected berries exposed to sterile GJM (no yeast)	3	3	0	76.7	-1	0	0.059	0.415
2	(v) control - sound berries	(i) infected berries exposed to yeast VOCs	3	3	0	28.3	-1	0	0.064	0.415
2	(iv) sound berries exposed to yeast VOCs	(iii) wounded but non-infected berries exposed to yeast VOCs	3	3	0	0	0	4.5	nan	nan
2	(iv) sound berries exposed to yeast VOCs	(ii) infected berries exposed to sterile GJM (no yeast)	3	3	0	76.7	-1	0	0.059	0.415
2	(iv) sound berries exposed to yeast VOCs	(i) infected berries exposed to yeast VOCs	3	3	0	28.3	-1	0	0.064	0.415
2	(iii) wounded but non-infected berries exposed to yeast VOCs	(ii) infected berries exposed to sterile GJM (no yeast)	3	3	0	76.7	-1	0	0.059	0.415
2	(iii) wounded but non-infected berries exposed to yeast VOCs	(i) infected berries exposed to yeast VOCs	3	3	0	28.3	-1	0	0.064	0.415
2	(ii) infected berries exposed to sterile GJM (no yeast)	(i) infected berries exposed to yeast VOCs	3	3	76.7	28.3	1	9	0.077	0.415
6	(v) control - sound berries	(iv) sound berries exposed to yeast VOCs	3	3	0	8.3	-1	0	0.059	0.593
6	(v) control - sound berries	(iii) wounded but non-infected berries exposed to yeast VOCs	3	3	0	5	-0.33	3	0.505	1.000
6	(v) control - sound berries	(ii) infected berries exposed to sterile GJM (no yeast)	3	3	0	93.3	-1	0	0.064	0.593
6	(v) control - sound berries	(i) infected berries exposed to yeast VOCs	3	3	0	80	-1	0	0.064	0.593
6	(iv) sound berries exposed to yeast VOCs	(iii) wounded but non-infected berries exposed to yeast VOCs	3	3	8.3	5	0.33	6	0.653	1.000
6	(iv) sound berries exposed to yeast VOCs	(ii) infected berries exposed to sterile GJM (no yeast)	3	3	8.3	93.3	-1	0	0.077	0.593
6	(iv) sound berries exposed to yeast VOCs	(i) infected berries exposed to yeast VOCs	3	3	8.3	80	-1	0	0.077	0.593
6	(iii) wounded but non-infected berries exposed to yeast VOCs	(ii) infected berries exposed to sterile GJM (no yeast)	3	3	5	93.3	-1	0	0.077	0.593
6	(iii) wounded but non-infected berries exposed to yeast VOCs	(i) infected berries exposed to yeast VOCs	3	3	5	80	-1	0	0.077	0.593
6	(ii) infected berries exposed to sterile GJM (no yeast)	(i) infected berries exposed to yeast VOCs	3	3	93.3	80	0.67	7.5	0.268	0.805
8	(v) control - sound berries	(iv) sound berries exposed to yeast VOCs	3	3	0	8.3	-1	0	0.059	0.593
8	(v) control - sound berries	(iii) wounded but non-infected berries exposed to yeast VOCs	3	3	0	5	-0.33	3	0.505	1.000
8	(v) control - sound berries	(ii) infected berries exposed to sterile GJM (no yeast)	3	3	0	93.3	-1	0	0.064	0.593
8	(v) control - sound berries	(i) infected berries exposed to yeast VOCs	3	3	0	80	-1	0	0.064	0.593
8	(iv) sound berries exposed to yeast VOCs	(iii) wounded but non-infected berries exposed to yeast VOCs	3	3	8.3	5	0.33	6	0.653	1.000
8	(iv) sound berries exposed to yeast VOCs	(ii) infected berries exposed to sterile GJM (no yeast)	3	3	8.3	93.3	-1	0	0.077	0.593
8	(iv) sound berries exposed to yeast VOCs	(i) infected berries exposed to yeast VOCs	3	3	8.3	80	-1	0	0.077	0.593
8	(iii) wounded but non-infected berries exposed to yeast VOCs	(ii) infected berries exposed to sterile GJM (no yeast)	3	3	5	93.3	-1	0	0.077	0.593
8	(iii) wounded but non-infected berries exposed to yeast VOCs	(i) infected berries exposed to yeast VOCs	3	3	5	80	-1	0	0.077	0.593
8	(ii) infected berries exposed to sterile GJM (no yeast)	(i) infected berries exposed to yeast VOCs	3	3	93.3	80	0.67	7.5	0.268	0.805
